# Supplementary material for: 3D-Reconstructed Retinal Pigment Epithelial Cells Provide Insights into the Anatomy of the Outer Retina
Source: Int J Mol Sci. 2020 Nov 9;21(21):8408. doi: 10.3390/ijms21218408 (PMC7672636; doi:10.3390/ijms21218408)
Supplement: Supplementary file 1 [file ijms-21-08408-s001.zip]

Archive with 4 entries (3 files):
- ijms-979097-supplementary V2/
- ijms-979097-supplementary V2/ijms-979097-supplementary figures.pdf
- ijms-979097-supplementary V2/Legend for Supplementary movies.pdf
- ijms-979097-supplementary V2/Supplementary movies.zip
